# Supplementary material for: An Inducible ESCRT-III Inhibition Tool to Control HIV-1 Budding
Source: Viruses. 2023 Nov 22;15(12):2289. doi: 10.3390/v15122289 (PMC10748027; doi:10.3390/v15122289)
Supplement: Supplementary file 1 [file viruses-15-02289-s001.zip]

Archive with 5 entries (5 files):
- Figure S1.pptx
- Figure S2.ai
- Figure S3.ai
- Figure S4.ai
- Table S1.pdf
